# Supplementary material for: Block-based characterization of protease specificity from substrate sequence profile
Source: BMC Bioinformatics. 2017 Oct 3;18:438. doi: 10.1186/s12859-017-1851-1 (PMC5627433; doi:10.1186/s12859-017-1851-1)
Supplement: Supplementary file 1 — Software package. A .tar.gz file that contains Perl and C++ scripts and an example to illustrate our approach. The package also includes a manual file (txt) for the instruction of the software. (GZ 11 kb) [file 12859_2017_1851_MOESM1_ESM.gz › software/1.txt]

3	4
4	5
5	6
