# Supplementary material for: Block-based characterization of protease specificity from substrate sequence profile
Source: BMC Bioinformatics. 2017 Oct 3;18:438. doi: 10.1186/s12859-017-1851-1 (PMC5627433; doi:10.1186/s12859-017-1851-1)
Supplement: Supplementary file 1 — Software package. A .tar.gz file that contains Perl and C++ scripts and an example to illustrate our approach. The package also includes a manual file (txt) for the instruction of the software. (GZ 11 kb) [file 12859_2017_1851_MOESM1_ESM.gz › software/HIV.txt]

-	-	Asp	Tyr	Phe	Leu	Phe	Arg
Asp	Ile	Ala	Met	Thr	Glu	Leu	Pro
Gln	Gly	Ala	Tyr	Gln	Glu	Ala	Phe
Thr	Leu	Asp	Asp	Leu	Ile	Met	Ala
Pro	Cys	Ile	Gln	Ala	Glu	Ser	Glu
Ala	Glu	Glu	Ala	Glu	Glu	Val	Gly
Asn	Ser	Val	Leu	Val	Ile	Ile	Asp
Gly	His	Tyr	Leu	Gly	Glu	Phe	Ser
Gln	Phe	Gly	Phe	Ile	Val	Leu	Thr
Ala	Gly	Val	Phe	Met	Ala	Ser	His
Ile	Gln	Ile	Asp	Leu	Glu	Thr	Gly
-	Ile	Ile	Asp	Val	Val	Tyr	Asn
-	Gly	Ile	Leu	Phe	Val	Gly	Ser
-	Glu	Asp	Leu	Thr	Glu	Ile	Arg
Pro	Ser	Ala	Phe	Val	Ala	Ala	Ala
His	Asp	Asp	Glu	Val	Thr	Val	Thr
Val	Ala	Ser	Tyr	Leu	Leu	Ala	Ala
Glu	Met	Ile	Leu	Thr	Glu	Lys	Glu
Asp	Ala	Ala	Asn	Phe	Glu	Gln	Phe
Leu	Tyr	Thr	Leu	Val	Thr	Tyr	Val
Glu	Gly	Asp	Met	Ile	Val	Cys	Ala
Thr	Pro	Asp	Met	Met	Glu	Glu	Met
Val	Phe	Ala	Leu	Thr	Asn	Gly	Ile
Asn	His	Ile	Asn	Val	Glu	Leu	Ser
-	Ile	Glu	Trp	Leu	Glu	Ser	His
Ser	Phe	Asn	Gly	Ala	Leu	Ala	Ala
Gln	Met	Ala	Met	Leu	Gln	Phe	Ile
Ser	Phe	Ile	Gly	Met	Glu	Ser	Ala
-	Gln	Glu	Tyr	Asp	Glu	Ser	Gly
Ala	Leu	Asp	Phe	Glu	Gln	Glu	Met
Val	Ala	Leu	Asp	Phe	Glu	Gln	Glu
Leu	Tyr	Ala	Asn	Thr	Val	Leu	Ser
-	-	Glu	Met	Ala	Thr	Ala	Ala
Asp	Thr	Asn	Leu	Val	Ala	Leu	Met
Asp	Glu	Glu	Met	Leu	Phe	Ile	Tyr
Pro	Leu	Asn	Met	Ile	Leu	Asp	Asp
Ala	Leu	Val	Ala	Glu	Glu	His	Leu
Ala	Arg	Asn	Leu	Phe	Val	Ala	Leu
Ala	Arg	Ile	Leu	Ala	Glu	Ala	Met
Ala	Arg	Leu	Met	Ala	Glu	Ala	Leu
Ala	Arg	Val	Leu	Ala	Glu	Ala	Pro
Ala	Arg	Val	Leu	Ala	Glu	Ser	Met
Ala	Arg	Val	Leu	Ala	Val	Ala	Met
Ala	Arg	Val	Leu	Phe	Thr	Ala	Leu
Ala	Arg	Val	Leu	Val	Glu	Ala	Met
Ala	Arg	Val	Tyr	Ala	Glu	Ala	Met
Ala	Arg	Val	Tyr	Pro	Glu	Ala	Leu
Ala	Gln	Asn	Tyr	Pro	Ile	Val	Leu
Ala	Gln	Thr	Phe	Tyr	Val	Asn	Leu
Ala	Glu	Ala	Met	Ser	Gln	Val	Thr
Ala	Glu	Thr	Phe	Tyr	Thr	Asp	Gly
Ala	Glu	Thr	Phe	Tyr	Val	Asp	Lys
Ala	Thr	Ala	Met	Met	Ala	Thr	Ala
Ala	Thr	Ile	Met	Met	Ile	Thr	Ala
Ala	Thr	Ile	Tyr	Tyr	Ile	Thr	Ala
Ala	Thr	Val	Leu	Ala	Glu	Ala	Met
Ala	Thr	Val	Leu	Thr	Val	Ala	Leu
Ala	Gly	Ala	Phe	Val	Ile	Val	Thr
-	-	-	Glu	Met	Ile	Leu	Asn
Arg	Val	Gly	Phe	Tyr	Glu	Ser	Asp
-	-	-	Met	Ile	Glu	Met	Asp
Leu	Pro	Val	Asn	Gly	Glu	Phe	Ser
Val	Glu	Val	Ala	Glu	Glu	Glu	Glu
Val	Asp	Glu	Ala	Thr	Ile	Ile	Asp
Arg	Arg	Ala	Asn	Phe	Leu	Gly	Lys
Arg	Gln	Asn	Tyr	Pro	Ile	Ala	Leu
Arg	Gln	Val	Asn	Phe	Leu	Gly	Lys
Arg	Gln	Val	Leu	Phe	Leu	Glu	Lys
Ser	Leu	Glu	Leu	Phe	Met	Tyr	Leu
Asn	Ser	Val	Met	Ile	Ala	Leu	Val
Asp	Ala	Ile	Asn	Thr	Glu	Phe	Lys
Asp	Gln	Ile	Leu	Ile	Glu	Ile	Cys
Asp	Leu	Val	Leu	Leu	Ser	Ala	Glu
Asp	Ser	Ala	Asp	Ala	Glu	Glu	Asp
Asp	Thr	Val	Leu	Glu	Glu	Met	Ser
Pro	Ser	Val	Phe	Ala	Glu	Val	Pro
Tyr	His	Glu	Met	Ile	Glu	Ser	Gly
Ser	Val	Ala	Ala	Met	Val	Tyr	Pro
Glu	Gly	Asp	Tyr	Val	Leu	Phe	His
Thr	Glu	Val	Leu	Lys	Glu	Asp	Ile
Phe	Leu	Asp	Ala	Leu	Ile	Val	Ser
Val	Ser	Glu	Asn	Val	Ile	Phe	Thr
His	Glu	Glu	Leu	Met	Leu	Gly	Asp
Phe	Gly	Asp	Phe	Val	Ala	Leu	Ser
Gly	Ala	Asp	Asp	Ile	Glu	Leu	Leu
Asp	Leu	Leu	Leu	Trp	Asn	Asn	Ala
Gly	Thr	Val	Leu	Thr	Glu	His	Val
-	Leu	Gln	Ala	Val	Glu	Val	Val
Gln	Ala	Val	Glu	Val	Val	Ile	Thr
Thr	Ile	Asp	Phe	Pro	Glu	Phe	Leu
Phe	Leu	Thr	Met	Met	Ala	Arg	Lys
Arg	Glu	Ala	Phe	Arg	Val	Phe	Asp
Leu	Tyr	Thr	Leu	Ile	Val	Arg	Pro
-	Tyr	Asp	Leu	Phe	Val	Gly	Ser
Asn	Glu	Glu	Ala	Ala	Glu	Trp	Asp
Thr	Glu	Thr	Leu	Leu	Val	Gln	Asn
Pro	Lys	Val	Phe	Phe	Ile	Gln	Ala
Asp	Phe	Ala	Leu	Val	Gln	Arg	Pro
Val	Ser	Ile	Leu	Met	Ala	Ser	Ile
Asn	Phe	Glu	Gly	Leu	Leu	Trp	Ser
Ala	Phe	Asn	Leu	Phe	Val	Gly	Asn
Thr	Asp	Glu	Asp	Thr	Ile	Ile	Asp
Val	Cys	Ile	Glu	Ser	Glu	His	Ser
Tyr	Asp	Asp	Met	Leu	Val	Val	Pro
Leu	His	Val	Asp	Leu	Ala	Gln	Ile
Asn	Leu	Val	Leu	Phe	Asp	Lys	Ala
Val	Glu	Glu	Gly	Ile	Val	Leu	Gly
Gly	Ala	Val	Phe	Gly	Glu	Glu	Gly
Gly	Glu	Glu	Gly	Leu	Thr	Leu	Asn
Gly	Leu	Thr	Leu	Asn	Leu	Glu	Asp
Asp	Gly	Asp	Leu	Ile	Glu	Ser	Phe
-	Gly	Asp	Phe	Ile	Leu	Val	Gly
-	Asp	Ser	Tyr	Leu	Ile	Leu	Glu
Ile	Gln	Glu	Leu	Val	Glu	Ala	Ile
Gly	Ala	Val	Ala	Leu	Leu	Ile	Gly
Glu	Glu	Glu	Leu	Leu	Val	Ile	Phe
Gly	Glu	Glu	Phe	Glu	Glu	Gln	Thr
Asp	Asp	Glu	Glu	Ile	Glu	Leu	Ala
-	Ala	Val	Leu	Phe	Cys	Leu	Ser
Val	Phe	Ile	Phe	Trp	Ala	Pro	Glu
Asp	Leu	Val	Phe	Ile	Phe	Trp	Ala
Met	Pro	Leu	Ser	Glu	Glu	Ala	Ile
Ala	Phe	Val	Asp	Phe	Leu	Ser	Asp
-	-	Ala	Phe	Val	Asp	Phe	Leu
Ser	Phe	Glu	Leu	Leu	Ser	His	Thr
-	His	Ile	Leu	Leu	Ala	Val	Ala
Glu	Val	Glu	Leu	Val	Gln	Met	Val
Ser	Glu	Val	Glu	Leu	Val	Gln	Met
Asp	His	Phe	Leu	Phe	Asp	Lys	Pro
-	-	-	Met	Thr	Val	Gly	Cys
-	Ser	Glu	Leu	Glu	Glu	Gln	Gln
-	Trp	Val	Tyr	Leu	Glu	Gly	Ile
-	Leu	Glu	Gly	Val	Glu	Gly	Val
-	Glu	Glu	Tyr	Ala	Val	Leu	Ile
Val	Asn	Asp	Phe	Leu	Ala	Glu	Ile
Cys	Cys	Glu	Asn	Ile	Leu	Leu	Asn
Leu	Trp	Glu	Ser	Leu	Glu	Asn	Ala
Ser	Ser	Ala	Met	Leu	Glu	Ser	Leu
Pro	Trp	Ile	Gly	Leu	Ala	Glu	Ala
Glu	Glu	Ile	Ala	Val	Gln	Phe	Val
Glu	Phe	Ala	Leu	Ala	Ile	Val	Glu
Ser	Phe	Glu	Phe	Ala	Leu	Ala	Ile
Ala	Leu	Leu	Ala	His	Glu	Ile	Gly
Pro	Thr	Ala	Leu	Leu	Ala	His	Glu
Asn	His	Glu	Phe	Leu	Val	Lys	Pro
Asp	Phe	Thr	Gly	Thr	Leu	Ile	Val
Glu	Glu	Val	Asp	Phe	Ala	Gly	Trp
Ala	Leu	Asp	Leu	Ala	Val	Leu	Asp
-	-	Gln	Pro	Phe	Ile	Leu	Val
Gly	His	Val	Phe	Glu	Glu	Ser	Gln
Leu	Leu	Gln	Met	Ile	Thr	Ile	His
Asn	Ile	Val	Gly	Leu	Val	Gly	Val
Phe	Tyr	Glu	Leu	Ser	Glu	Asn	Asp
Asp	Trp	Glu	Leu	Met	Asn	Asp	Ile
Glu	Glu	Glu	Ala	Ile	Gln	Leu	Asp
Tyr	Ser	Ala	Phe	Leu	Val	Ala	Asp
Gln	Val	Val	Leu	Leu	Ser	Ala	Thr
Gln	Gln	Val	Ser	Leu	Val	Ile	Asn
Val	Ala	Ile	Asn	Met	Val	Thr	Glu
Pro	Gln	Val	Ser	Leu	Ile	Ile	Asn
Ser	Trp	Glu	Gly	Ala	Phe	Gln	His
-	-	-	Asp	Pro	Phe	Ala	His
Glu	Leu	Val	Phe	Lys	Glu	Asp	Gly
Asn	Glu	Glu	Leu	Met	Ala	Ser	Leu
Ile	Ile	Ala	Gly	His	Glu	Ser	Gly
Gly	Gln	Ile	Phe	Ile	Cys	Ser	Gln
Ala	Thr	Val	Leu	Met	Thr	Glu	Asp
Arg	Phe	Ser	Ala	Leu	Gln	Gln	Ala
Lys	Ile	Ile	Ala	Thr	Val	Leu	Met
Cys	Asn	Asp	Tyr	Val	Ala	Leu	Val
Leu	Trp	Ala	His	Thr	Leu	His	Ser
Thr	Phe	Glu	Ala	Ala	Ile	Leu	Thr
Ile	Ile	Ala	Cys	Ile	Glu	Ser	His
Glu	Glu	Val	Leu	Ala	Val	Leu	Gly
Gln	Leu	Glu	Leu	Ala	Gln	Val	Leu
Phe	His	Ser	Tyr	Phe	Met	Glu	Ala
Ser	Phe	Glu	Tyr	Ile	Glu	Ala	His
Gly	Leu	Glu	Ser	Ile	Ile	Ser	Ile
His	Phe	Gln	Gly	Ile	Leu	Glu	Ala
-	Gly	Val	Asp	Leu	Val	Leu	Asn
Leu	Pro	Glu	Asp	Pro	Leu	Leu	Ser
Lys	Met	Gln	Leu	Leu	Ala	Glu	Leu
Met	Gln	Leu	Leu	Ala	Glu	Leu	Thr
Ala	Gly	Glu	Tyr	Ala	Val	His	Val
Ile	Asn	Ile	Leu	Phe	Ala	Asp	Thr
Val	Leu	Val	Tyr	Val	Glu	Asp	Pro
His	His	Ile	Tyr	Leu	Glu	Gly	Thr
Pro	Ser	Ala	Leu	Ala	Ile	Leu	Glu
-	-	Glu	Glu	Ile	Ala	Met	Ala
Glu	Asp	Thr	Phe	Ile	Ala	Asp	Leu
Met	Gln	Glu	Phe	Met	Ile	Leu	Pro
Ser	Pro	Glu	Tyr	Met	Ile	Phe	Asp
Gln	Ala	Ile	Tyr	Leu	Ala	Leu	Gln
Gln	Gly	Asn	Phe	Leu	Gln	Ser	Arg
Gln	Ile	Thr	Leu	Pro	Lys	Arg	Pro
Gln	Ile	Thr	Leu	Trp	Gln	Arg	Pro
Gln	Met	Ile	Phe	Glu	Glu	His	Gly
Glu	Glu	Ile	Met	Leu	Ala	Tyr	Gln
Glu	Leu	Glu	Leu	Ala	Glu	Asn	Arg
Glu	Leu	Glu	Phe	Pro	Glu	Gly	Gly
Glu	Leu	Ile	Leu	Pro	Val	Lys	Arg
Glu	Lys	Val	Tyr	Leu	Ala	Trp	Val
Glu	Thr	Thr	Ala	Leu	Val	Cys	Asp
Leu	Leu	Ala	Asn	Phe	Leu	Ala	Gln
-	-	Glu	Trp	Phe	Leu	Gln	Ala
Pro	Cys	Asp	Phe	Leu	Ile	Pro	Val
-	-	Val	Trp	Tyr	Val	Ser	Asn
Gly	Ala	Val	Trp	Leu	Ala	Met	Thr
Gly	Asp	Ala	Leu	Leu	Glu	Arg	Asn
Gly	Asp	Ala	Tyr	Phe	Ser	Val	Pro
Gly	Gln	Ala	Asn	Phe	Leu	Gly	Lys
Gly	Gln	Asp	Phe	Pro	Met	Tyr	Leu
Gly	Gln	Val	Asn	Tyr	Glu	Glu	Phe
Gly	Glu	Met	Phe	Phe	Pro	Val	Leu
Gly	Gly	Asn	Tyr	Pro	Val	Gln	His
Gly	Gly	Val	Tyr	Ala	Thr	Arg	Ser
Gly	Leu	Ala	Ala	Pro	Gln	Phe	Ser
Gly	Leu	Asn	Met	Pro	Ala	Leu	Val
Gly	Leu	Thr	Met	Val	Gln	Glu	Leu
Gly	Leu	Val	Ala	Phe	Ala	Asn	Leu
Gly	Leu	Val	Leu	Gln	Glu	Gly	Leu
Gly	Phe	Ala	Met	Ala	Glu	Ala	Leu
Gly	Phe	Ile	Gly	Val	Ser	Tyr	Leu
Gly	Ser	His	Leu	Val	Glu	Ala	Leu
Gly	Trp	Val	Met	Thr	Glu	Ala	Leu
Pro	Ser	Ala	Asp	Ala	Pro	Met	Phe
Ile	Val	Glu	Gly	Leu	Met	Thr	Thr
Gly	Ala	Glu	Tyr	Val	Val	Glu	Ser
His	Tyr	Glu	Gly	Ala	Val	Val	Ile
-	Phe	Gly	Asp	Pro	Val	Val	Gln
Glu	Val	Ile	Ser	Trp	Leu	Asp	Ala
Ile	Ser	Gly	Leu	Tyr	Gln	Gly	Ala
Ala	Glu	Ala	Tyr	Leu	Gly	Tyr	Pro
-	-	-	Asp	Ala	Gly	Val	Ile
Leu	Ser	Leu	Gly	Leu	Glu	Thr	Ala
Asp	Glu	Val	Leu	Val	Asn	His	Phe
Gly	Val	Glu	Glu	Leu	Glu	Ser	Glu
Gly	Asp	Glu	Met	Thr	Ser	Leu	Ser
Ser	Glu	Gly	Leu	Trp	Glu	Ile	Glu
-	-	-	Phe	Phe	Phe	Gly	Thr
Ser	Leu	Asp	Leu	Phe	Asn	Cys	Glu
Glu	Gly	Asp	Leu	Ile	Glu	His	Phe
Gly	Glu	Ala	Asp	Val	Glu	Phe	Ala
Gly	Glu	Ala	Phe	Val	Gln	Phe	Ala
Glu	Glu	Ile	Glu	Ile	Val	Leu	Ala
Gly	Phe	Gly	Phe	Val	Thr	Phe	Asp
-	-	-	Phe	Leu	Ala	Leu	Asp
His	Tyr	Gly	Phe	Pro	Thr	Tyr	Gly
Gly	Val	Ser	Leu	Val	Glu	Gln	Leu
-	-	-	Asp	Asn	Ile	Gln	Gly
Pro	Glu	Leu	Leu	Phe	Ile	His	Gly
Ala	Thr	Ile	Met	Met	Gln	Arg	Gly
Arg	Gln	Ala	Asn	Phe	Leu	Arg	Glu
Ser	Phe	Asn	Phe	Pro	Ile	Ser	Pro
Thr	Leu	Asn	Phe	Pro	Ile	Ser	Pro
Arg	Lys	Ile	Leu	Phe	Leu	Asp	Gly
Cys	Leu	Glu	Leu	Phe	Thr	Glu	Leu
Glu	Val	Ile	Tyr	Met	Ile	Glu	Pro
Leu	Glu	Leu	Phe	Thr	Glu	Leu	Ala
Gly	Asp	Glu	Met	Val	Ser	Leu	Lys
-	Asn	Val	Leu	Ile	Val	Glu	Asp
Pro	Ile	Asp	Ala	Val	Glu	Gln	Ile
Gln	Val	Val	Gln	Val	Val	Leu	Asp
-	-	Ile	Glu	Phe	Leu	Gln	Ser
Thr	Leu	Ile	Glu	Leu	Met	Lys	Asp
Gln	Leu	Val	Ala	Asn	Val	Thr	Asn
Ala	Ile	Glu	Ala	Ser	Glu	Ala	Ala
Asn	Glu	Ile	Leu	Thr	Ala	Ile	Ile
Cys	Leu	Glu	Ala	Tyr	Thr	Gly	Ile
Val	Leu	Glu	Gln	Val	Val	Thr	Ser
His	Leu	Val	Glu	Ala	Leu	Tyr	Leu
Glu	Ser	Asp	Tyr	Met	Phe	Met	Ala
Thr	Trp	Asp	Gly	Val	Ile	Val	Thr
Thr	Gln	Glu	Glu	Leu	Glu	Ala	Val
Glu	Leu	Glu	Ala	Val	Gln	Asn	Met
Pro	Phe	Ile	Phe	Glu	Glu	Glu	Pro
Asp	Asp	Leu	Phe	Phe	Glu	Ala	Asp
Gly	Trp	Ile	Leu	Gly	Glu	His	Gly
Asn	Glu	Val	Phe	Leu	Ser	Leu	Pro
-	Ser	Ala	Asp	Thr	Leu	Trp	Asp
-	Val	Met	Ala	Leu	Glu	Leu	Gly
Asp	Gly	Tyr	Trp	Ile	Glu	Ile	Leu
Pro	Asp	Gly	Tyr	Trp	Ile	Glu	Ile
Leu	Glu	Cys	Leu	Leu	Ser	Ile	Pro
Leu	Glu	Val	Asn	Ile	Val	Thr	Asp
Leu	Trp	Met	Gly	Tyr	Glu	Leu	His
Val	Thr	Asp	Phe	Phe	Leu	Gln	Leu
Glu	Leu	Asp	Leu	Ser	Leu	Ser	Asp
Glu	Thr	Asp	Leu	Leu	Ile	Leu	Phe
-	Ala	Glu	Leu	Met	Glu	Ile	Ser
Ala	Arg	Val	Tyr	-	Glu	Ala	-
Lys	Asp	Ile	Phe	Pro	Val	Thr	Glu
Lys	Glu	Leu	Tyr	Pro	Leu	Thr	Ser
Lys	Leu	Val	Leu	Ala	Gln	Leu	Ser
Lys	Met	Met	Leu	Leu	Ala	Lys	Ala
-	Pro	Met	Phe	Ile	Val	Asn	Thr
Val	Gly	Val	Tyr	Glu	Ala	Leu	Lys
Glu	Val	Asp	Asp	Ala	Glu	Thr	Leu
Lys	Ala	Gln	Met	Val	Gln	Glu	Asp
Ala	Gly	Asp	Ala	Pro	Gly	Glu	Ala
Ser	Asn	Val	Phe	Ala	Met	Phe	Asp
Val	Glu	Glu	Leu	Ala	Glu	Gln	Leu
Glu	Ala	Glu	Met	Ile	Gln	Leu	Gln
Gly	Leu	Thr	Ala	Phe	Glu	Ala	Thr
Thr	Ser	Ala	Tyr	Leu	Gln	Asp	Ile
-	Asn	Ile	Leu	Phe	Val	Ile	Thr
Ala	Met	Glu	Asp	Gly	Glu	Ile	Asp
Gly	Gln	Glu	Leu	Ala	Val	Ala	Asp
Ser	Thr	Glu	Ser	Leu	Gln	Phe	Leu
Ala	Leu	Ile	Glu	Met	Glu	Lys	Gln
Pro	Glu	Val	Asp	Leu	Val	Ile	Gln
His	Ile	Val	Glu	Ala	Glu	Ala	Met
Asp	Glu	Glu	Glu	Val	Glu	Leu	Cys
-	Leu	Asp	Gly	Leu	Val	Glu	Thr
Leu	Ala	Ser	Asp	Phe	Glu	Ile	Gly
Val	His	Ile	Leu	Ala	Ser	Val	Leu
Ala	Trp	Ala	Gly	Ala	Pro	Leu	Leu
Leu	Ala	Val	Asp	Tyr	Glu	Asn	Val
Pro	Thr	Val	Phe	Phe	Asp	Ile	Ala
-	Glu	Glu	Ala	Leu	Glu	Leu	Ile
Gly	Ser	Gln	Phe	Phe	Val	Thr	Leu
-	Gly	Leu	Phe	Ile	Ile	Asp	Asp
Ala	Val	Glu	Val	Phe	Glu	Gly	Glu
Leu	Ala	Ile	Leu	Leu	Gly	Met	Leu
Ser	Ile	Asp	Ser	Val	Glu	Asp	His
Phe	Ala	Val	Ser	Leu	Ala	Met	Thr
Phe	Arg	Ser	Gly	Val	Glu	Thr	Thr
Phe	Gln	Ala	Tyr	Pro	Leu	Arg	Glu
-	Tyr	Val	Trp	Leu	Val	Tyr	Glu
Leu	Tyr	Thr	Leu	Val	Leu	Thr	Asp
Ala	Leu	Glu	Ser	Pro	Glu	Arg	Pro
Pro	Val	Asp	Phe	Val	Thr	Ala	Asp
Gly	Tyr	Glu	Phe	Asp	Ile	Cys	Phe
Ala	Ile	Asp	Glu	Val	Val	Val	Thr
Glu	Val	Glu	Ala	Ile	Ala	Leu	Ala
Pro	Thr	Val	Arg	Val	Glu	Val	His
Ser	Lys	Met	Leu	Phe	Val	Glu	Pro
-	Met	Val	Met	Thr	Val	Phe	Ala
Ile	Cys	Asp	Tyr	Glu	Leu	His	Glu
Ala	Asn	Asp	Asp	Ile	Ile	Val	Asn
Ala	Val	Val	Asp	Leu	Ile	Asp	Ala
Tyr	Asn	Val	Ser	Leu	Leu	Tyr	Asp
Val	Ser	Glu	Asp	Phe	Leu	Gln	Asp
Leu	Gln	Glu	Leu	Phe	Leu	Ala	His
Ala	Gln	Asn	Asp	Leu	Ile	Trp	Asn
Ser	Asp	Ala	Tyr	Tyr	Cys	Thr	Gly
Ala	Met	Val	Glu	Tyr	Glu	Ile	Asp
Gly	Phe	Ser	Gly	Ile	Glu	Ser	Ser
-	-	-	Met	Gln	Gln	Ser	His
Gly	Phe	Val	Ser	Phe	Glu	Arg	His
Pro	Arg	Val	Met	Ser	Thr	Gln	Arg
Phe	Gln	Ala	Leu	Leu	Gln	Tyr	Ala
Pro	Ile	Asp	Val	Thr	Glu	Gly	Glu
Asp	Leu	Val	Gly	Val	Leu	His	Asp
-	-	Asp	Val	Leu	Glu	Ala	Ser
Glu	Met	Glu	Leu	Asn	Glu	His	Ser
Gln	Glu	Val	Glu	Phe	Leu	Ser	Thr
-	-	Glu	Leu	Ala	Leu	Leu	Asp
-	-	-	Glu	Leu	Ala	Leu	Leu
Pro	Ala	Ile	Leu	Pro	Ile	Ile	Ser
Pro	Ala	Leu	Ser	Phe	Ala	Met	Thr
Pro	Ala	Leu	Trp	Leu	Ala	Met	Thr
Pro	Ala	Trp	Ser	Leu	Ala	Met	Thr
Pro	Ala	Val	Ile	Phe	Ala	Met	Thr
Pro	Ala	Val	Leu	Gly	Ala	Met	Thr
Pro	Ala	Val	Ser	Glu	Ala	Met	Thr
Pro	Ala	Val	Ser	Leu	Ala	Tyr	Thr
Pro	Ala	Val	Ser	Leu	Ser	Met	Thr
Pro	Ala	Val	Trp	Val	Ala	Met	Thr
Pro	Ala	Val	Val	Leu	Ala	Met	Thr
Pro	Arg	Asn	Phe	Pro	Val	Ala	Gln
Pro	Arg	His	Ser	Leu	Ala	Met	Thr
Pro	Arg	Val	Leu	Ala	Glu	Ala	Met
Pro	Arg	Val	Leu	Leu	Ala	Met	Thr
Pro	Gln	Asn	Phe	Leu	Gln	Ser	Arg
Pro	Gln	Val	Leu	Pro	Val	Met	His
Pro	Gly	Asn	Phe	Val	Gln	Ser	Arg
Pro	Gly	Asn	Tyr	Leu	Gln	Ser	Arg
Pro	Gly	Leu	Ser	Leu	Ala	Met	Thr
Pro	Ile	Val	Gly	Ala	Glu	Thr	Phe
Pro	Leu	Ile	Met	Ala	Val	Val	Asn
Pro	Met	Val	Gly	Val	Leu	Asp	Ala
Pro	Phe	Ala	Ala	Ala	Gln	Gln	Arg
Pro	Pro	Val	Ser	Leu	Ala	Met	Thr
Pro	Thr	Leu	Leu	Thr	Glu	Ala	Pro
Pro	Thr	Val	Trp	Leu	Ala	Met	Thr
Pro	Val	Ile	Leu	Pro	Ile	Gln	Ala
Asp	Phe	Glu	Ser	Leu	Leu	Leu	Ser
-	Ser	Ser	Phe	Tyr	Val	Asn	Gly
Thr	Ala	Asp	Asn	Leu	Val	Leu	Asn
Asp	Thr	Leu	Ala	Leu	Val	Phe	Glu
-	-	Val	Tyr	Ala	Val	Asp	Val
-	Glu	Glu	Phe	Thr	Ala	Phe	Leu
His	Pro	Glu	Leu	Phe	Glu	Ala	Leu
Glu	Leu	Asp	Ala	Phe	Leu	Lys	Glu
Val	Asp	Val	Phe	Arg	Glu	Asp	Leu
Met	Ser	Glu	Phe	Met	Glu	Cys	Asn
Glu	Tyr	Ala	Leu	Ala	Ala	Val	Ala
Pro	Cys	Glu	Gln	Leu	Val	Thr	Ala
-	Phe	Glu	Gly	Gly	Val	Val	Ile
Pro	Gly	Glu	Tyr	Thr	Ser	Phe	Leu
Asn	Phe	Glu	Gly	Glu	Val	Thr	Lys
Asn	Phe	Glu	Asp	Val	Ala	Phe	Asp
-	Asp	Glu	Phe	Thr	Ile	Ile	Pro
Asp	Val	Asp	Leu	Ala	Glu	Val	Lys
Gln	Asp	Val	Asp	Leu	Ala	Glu	Val
-	Tyr	Glu	Glu	Ile	Val	Lys	Glu
Thr	His	Ile	Asn	Ile	Val	Val	Ile
Glu	Val	Val	Tyr	Met	Thr	Glu	Pro
-	Val	Met	Leu	Gly	Glu	Thr	Asn
Trp	Asp	Asn	Leu	Leu	Ala	Val	Ile
Phe	Phe	Ile	Gly	Asp	Glu	Ala	Ile
Thr	Val	Glu	Leu	Leu	Val	Glu	Asp
Ala	Asp	Val	Met	Ile	Ala	Thr	Gln
Gln	Leu	Glu	Glu	Val	Ile	Leu	Gln
Ser	Glu	Glu	Phe	Leu	Ser	Phe	Phe
Asn	Asn	Glu	Phe	Ile	Val	Ile	His
Gly	Val	Asp	Leu	Leu	Ala	Asp	Ala
-	Gly	Val	Met	Leu	Ala	Val	Asp
Asn	Asp	Glu	Leu	Glu	Ile	Ile	Glu
Glu	Leu	Glu	Ile	Ile	Glu	Gly	Met
Asp	Leu	Asp	Ala	Leu	Ala	Ala	Glu
Asp	Glu	Ile	Leu	Glu	Ala	Ser	Asp
Asp	Cys	Ile	Met	Leu	Ser	Gly	Glu
Ala	Val	Asp	Leu	Pro	Ala	Val	Ser
-	Tyr	Ile	Ala	Ile	Val	Ser	Thr
-	Leu	Ala	Ala	Val	Ala	Leu	Ile
-	Leu	Glu	Gly	Val	Leu	Ala	Glu
Asp	Leu	Asn	Ala	Ala	Glu	Ser	Gly
Ile	Glu	Glu	Leu	Phe	Leu	Asp	Leu
Glu	Ala	Ile	Asn	Val	Glu	Gln	Ala
Met	Asp	Ala	Glu	Leu	Glu	Phe	Ala
Ser	Ile	Val	Met	Ile	Thr	Lys	Leu
Asp	Val	Val	Gln	Ala	Glu	Ala	Gly
Glu	Asn	Glu	Glu	Asp	Glu	His	Ser
Pro	Leu	Glu	Leu	Asp	Leu	Thr	Gly
-	-	Glu	Glu	Tyr	Glu	Phe	Leu
Ile	Ile	Val	Ala	Cys	Glu	Gly	Asn
-	-	-	Ile	Phe	Ser	Gly	Ser
Cys	Phe	Glu	Ala	Val	Val	Val	Thr
-	Leu	Val	Ala	Ile	Val	Asp	Val
Asp	Ser	Glu	Phe	Phe	Leu	Thr	Thr
Thr	Leu	Ile	Asn	Ser	Leu	Phe	Leu
Gly	Phe	Glu	Phe	Thr	Leu	Met	Val
Gly	Val	Val	Glu	Val	Glu	Asn	Pro
Ser	Arg	Ser	Leu	Tyr	Ala	Ser	Ser
Ser	Asp	Ala	Tyr	Tyr	Ala	Asp	Ser
Ser	Asp	Cys	Tyr	Tyr	Cys	Asp	Ser
Ser	Asp	Glu	Tyr	Tyr	Glu	Asp	Ser
Ser	Asp	Leu	Tyr	Tyr	Thr	Asp	Ser
Ser	Asp	Thr	Tyr	Tyr	Leu	Asp	Ser
Ser	Asp	Thr	Tyr	Tyr	Thr	Asp	Gln
Ser	Asp	Thr	Tyr	Tyr	Thr	Phe	Ser
Ser	Gln	Ala	Phe	Pro	Leu	Arg	Ala
Ser	Gln	Asn	Tyr	Pro	Ile	Phe	Gln
Ser	Gln	Asn	Tyr	Pro	Ile	Val	Pro
Ser	Gln	Asn	Tyr	Pro	Val	Val	Gln
Ser	Gln	Asn	Tyr	Thr	Ile	Val	Gln
Ser	Gln	Asn	Tyr	Tyr	Asn	Gln	Ser
Ser	Gln	Asn	Tyr	Tyr	Thr	Asp	Gln
Ser	Gln	Thr	Tyr	Tyr	Ile	Asp	Gln
Ser	Gln	Thr	Tyr	Tyr	Thr	Gln	Ser
Ser	Gln	Thr	Tyr	Tyr	Thr	Val	Gln
Ser	Gln	Val	Tyr	Pro	Ile	Val	Gln
Ser	Glu	Glu	Tyr	Pro	Ile	Met	Ile
Ser	Gly	Ala	Phe	Met	Thr	Arg	Gly
Ser	Gly	Ala	Tyr	Leu	Ile	Gln	Gly
Ser	Gly	Asn	Met	Leu	Val	Tyr	Ser
Ser	Gly	Asn	Met	Val	Met	Phe	Gly
Ser	Gly	Asn	Phe	Ala	Ala	Phe	Ser
Ser	Gly	Asn	Tyr	Leu	Val	Thr	Ser
Ser	Gly	Asn	Tyr	Phe	Val	Gln	Gly
Ser	Gly	Asn	Tyr	Phe	Val	Glu	Thr
Ser	Gly	Ile	Asn	Phe	Glu	Ser	Gly
Ser	Gly	Ile	Met	Phe	Gln	Ser	Ala
Ser	Gly	Ile	Met	Phe	Glu	Ser	Asn
Ser	Gly	Ile	Phe	Leu	Glu	Thr	Ser
Ser	Gly	Ile	Phe	Val	Val	Asn	Gly
Ser	Gly	Ile	Tyr	Leu	Val	Glu	Asn
Ser	Gly	Ile	Tyr	Thr	Val	Gln	Ser
Ser	Gly	Ile	Tyr	Tyr	Ser	Val	Ser
Ser	Gly	Leu	Phe	Thr	Glu	Tyr	Gly
Ser	Gly	Leu	Tyr	Tyr	Val	Thr	Glu
Ser	Gly	Met	Trp	Phe	Glu	Ala	Pro
Ser	Gly	Ser	Tyr	Val	Glu	Tyr	Gln
Ser	Gly	Thr	Phe	Gln	Val	Gln	Leu
Ser	Gly	Thr	Tyr	Tyr	Thr	Gly	Ser
Ser	Gly	Val	His	Phe	Ile	Ser	Arg
Ser	Gly	Val	His	Val	Glu	Tyr	Thr
Ser	Gly	Val	Leu	Phe	Val	Ser	Ser
Ser	Gly	Val	Met	Phe	Gln	Thr	Asp
Ser	Gly	Val	Met	Pro	Thr	Met	Ser
Ser	Gly	Val	Phe	Ala	Val	Thr	Gln
Ser	Gly	Val	Phe	His	Val	Asn	Gly
Ser	Gly	Val	Phe	Thr	Glu	Glu	Arg
Ser	Gly	Val	Phe	Tyr	Ser	Arg	Glu
Ser	Gly	Val	Phe	Val	Glu	Asn	Gly
Ser	Gly	Val	Phe	Val	Glu	Met	Pro
Ser	Gly	Val	Phe	Val	Glu	Thr	Ser
Ser	Gly	Val	Phe	Val	Val	Thr	Gly
Ser	Gly	Val	Tyr	His	Val	Ser	Thr
Ser	Gly	Val	Tyr	Leu	Ala	Thr	Asp
Ser	Leu	Asn	Leu	Arg	Glu	Thr	Asn
Ser	Leu	Asn	Leu	Pro	Val	Ala	Lys
Ser	Lys	Ala	Phe	Leu	Ala	Asp	Thr
Ser	Lys	Asp	Leu	Ile	Ala	Glu	Ile
Ser	Phe	Asn	Phe	Leu	Gln	Ile	Thr
Ser	Phe	Asn	Phe	Pro	Gln	Ile	Ile
Ser	Phe	Asn	Phe	Pro	Gln	Val	Thr
Ser	Phe	Asn	Phe	Pro	Pro	Ile	Thr
Ser	Phe	Asn	Tyr	Pro	Gln	Ile	Thr
Ser	Phe	Thr	Tyr	Tyr	Thr	Asp	Ser
Ser	Phe	Tyr	Phe	Pro	Gln	Ile	Thr
Ser	Phe	Val	Phe	Val	Val	Asn	Gly
Ser	Ser	Leu	Tyr	Pro	Ala	Leu	Thr
Ser	Tyr	Asn	Phe	Pro	Gln	Ile	Thr
-	-	-	Asp	Phe	Glu	Ile	Gly
His	Gly	Asp	Leu	Leu	Glu	Cys	Ala
Val	Leu	Gly	Phe	Leu	Glu	Ala	Asn
Met	Ala	Val	Glu	Phe	Leu	His	Glu
Glu	Asn	Thr	Asp	Leu	Val	Thr	Leu
Thr	Glu	Glu	Glu	Tyr	Glu	Asp	Ser
Ala	Phe	Asp	Gly	Ile	Ile	Phe	Gln
-	-	-	Met	Ala	Glu	Gly	Ile
Cys	Glu	Glu	Cys	Ile	Gln	Leu	Glu
Pro	Gln	Ala	Leu	Ser	Glu	His	Leu
Glu	Phe	Asp	Ala	Val	Val	Val	Gly
-	Met	Glu	Leu	Ile	Gln	Asp	Thr
Ile	Leu	Ile	Ser	Ser	Glu	Glu	Gly
Ser	Ile	Glu	Asp	Ser	Val	Ile	Ser
Ala	Glu	Glu	Glu	Leu	Gln	Gln	Ala
Gln	Gln	Glu	Leu	Gln	Glu	Tyr	Glu
-	Gly	Val	Asp	Ile	Val	Met	Asp
Thr	Phe	Glu	Ala	Ala	Met	Leu	Gly
-	Trp	Ile	Gly	Leu	Asp	Leu	Ser
Ser	Phe	Ile	Gly	Ala	Ile	Ala	Ile
Ile	Gly	Asp	Met	Ala	Ile	Leu	Gly
Ile	Ala	Val	Asn	Ala	Val	Leu	Thr
-	Asp	Val	Asp	Phe	Glu	Leu	Ile
Gly	Phe	Ala	Gly	Leu	Val	Gln	Glu
Ile	Leu	Ser	Met	Met	Asp	Val	Asp
Ala	Thr	Ile	Leu	Ser	Met	Met	Asp
Glu	Ala	Ala	Cys	Leu	Ile	Val	Ser
Gly	Asp	Glu	Tyr	Phe	Thr	Phe	Ile
Asp	Ser	Asp	Met	Met	Leu	Asn	Ile
Pro	Glu	Glu	Leu	Arg	Glu	Asp	Asp
Leu	Cys	Glu	Asp	Ile	Ile	Gln	Leu
Asp	Ser	Val	Tyr	Leu	Ser	Glu	Val
Ala	Glu	Glu	Leu	Met	Asn	Phe	Ser
Gln	Ala	Asp	Leu	Tyr	Ile	Ser	Glu
Gln	Leu	Ala	Leu	Ile	Ala	Ala	Ser
Asp	Cys	Ala	Phe	Leu	Ser	Ala	Phe
Thr	Gln	Asn	Tyr	Pro	Ile	Val	Gln
Thr	Gln	Asp	Phe	Trp	Glu	Val	Gln
Thr	Gln	Ile	Met	Phe	Glu	Thr	Phe
Thr	Leu	Asn	Phe	Pro	Gln	Ile	Thr
Thr	Lys	Phe	Leu	Val	Val	Gln	Pro
Thr	Lys	Val	Leu	Ser	Val	Gln	Pro
Thr	Lys	Val	Tyr	Val	Val	Gln	Pro
Thr	Phe	Thr	Phe	Pro	Val	Val	Phe
Thr	Ser	Cys	Tyr	Cys	His	Gly	Thr
Thr	Val	Val	Leu	Val	Val	Gln	Pro
-	Trp	Glu	Gly	Leu	Val	Tyr	Ala
Glu	Leu	Ile	Asn	Ala	Leu	Tyr	Pro
Leu	Cys	Glu	Leu	Ile	Asn	Ala	Leu
Leu	Asp	Asn	Gly	Ala	Gln	Ile	Asp
Gly	Ala	Asp	Leu	Ala	Ala	Leu	Cys
-	Tyr	Glu	Met	Phe	Ala	Gln	Thr
-	Leu	Asp	Gln	Leu	Ile	Tyr	Ile
Leu	Gln	Glu	Leu	Val	Gln	Tyr	Pro
Pro	Glu	Ile	Leu	Ala	Ile	Ala	Pro
Ile	Leu	Thr	Leu	Leu	Gln	Gly	Val
Pro	Val	Asp	Tyr	Leu	Leu	Gly	Val
Leu	Leu	Asn	Leu	Cys	Tyr	Leu	Asp
-	Ala	Thr	Trp	Val	Val	Leu	Gly
Ala	Glu	Cys	Phe	Arg	Ile	Phe	Asp
Ala	Glu	Glu	Leu	Ala	Glu	Ile	Phe
-	-	-	Val	Leu	Glu	Gly	Asn
Leu	Leu	Glu	Leu	Phe	Asn	Ser	Ile
-	Ala	Val	Phe	Val	Asp	Leu	Glu
Glu	Leu	Tyr	Cys	Leu	Glu	His	Gly
Met	Ala	Cys	Cys	Leu	Leu	Tyr	Arg
Cys	Trp	Glu	Leu	Tyr	Cys	Leu	Glu
-	-	-	Gln	Phe	Val	Asp	Trp
Asp	Cys	Ala	Phe	Met	Val	Asp	Asn
Asn	Val	Asp	Leu	Thr	Glu	Phe	Gln
Glu	Val	Ile	Ser	Asp	Glu	His	Gly
Tyr	Thr	Glu	Gly	Ala	Glu	Leu	Val
Glu	Gly	Ala	Glu	Leu	Val	Asp	Ser
Glu	Leu	Val	Asp	Ser	Val	Leu	Asp
Gly	Ala	Glu	Leu	Val	Asp	Ser	Val
Ala	Asp	Ile	Leu	Phe	Asn	Phe	Ser
Asp	Leu	Glu	Glu	Ala	Glu	Glu	Tyr
Tyr	Glu	Glu	Phe	Val	Gln	Met	Met
Tyr	Phe	Asn	Phe	Pro	Gln	Ile	Thr
Thr	Gln	Val	Met	Ala	Ala	Ser	Met
-	-	Asp	Phe	Ala	Ala	Glu	Val
Ala	Tyr	Val	Asp	Leu	Glu	Lys	Asp
Ser	Leu	Ile	Ala	Leu	Val	Asn	Asp
Pro	Ile	Asn	Ala	Phe	Ile	Gly	Gly
Asp	Asp	Asp	Phe	Phe	Gln	Asn	Leu
-	Met	Asp	Phe	Ile	Val	Ala	Ala
Glu	Leu	Val	Ala	Leu	Ala	Gln	Ala
Ala	Ala	Glu	Leu	Val	Ala	Leu	Ala
Val	Gln	Gly	Met	Val	Glu	Leu	Asn
Leu	Glu	Gly	Leu	Asp	Leu	Arg	Pro
Ala	Cys	Ala	Leu	Leu	Leu	Leu	Phe
Asp	Phe	Met	Gly	Ile	Thr	Leu	Ala
Ile	Thr	Glu	Gly	Phe	Glu	Ala	Ala
Ser	Ser	Thr	Ser	Ser	Trp	Tyr	Ser
Ala	Gln	Glu	Gly	Val	Ile	Leu	Asp
Val	Gly	Ile	Tyr	Glu	Val	Thr	His
Glu	Glu	Glu	Asp	Leu	Ala	Glu	Ile
Pro	Glu	Glu	Met	Ile	Gln	Thr	Gly
Leu	Met	Gly	Ala	Val	Val	Met	Glu
Val	Glu	Ile	Cys	Thr	Glu	Met	Glu
Val	Lys	Val	Leu	Val	Val	Gln	Pro
Ser	Gln	Asn	Phe	Pro	Ile	Val	Gln
Ser	Gln	Asn	Tyr	Val	Ile	Val	-
Ser	Val	Asn	Tyr	Pro	Ile	Val	Gln
His	Tyr	Leu	Ala	Val	Val	Leu	Leu
Asp	Gln	Asp	Leu	Ile	Thr	Ile	Ile
-	Ile	Leu	Leu	Ala	Glu	Leu	Glu
Glu	Glu	Asn	Phe	Ala	Val	Glu	Ala
-	-	Ile	Leu	Leu	Ala	Glu	Leu
Gln	Glu	Glu	Met	Leu	Gln	Arg	Glu
Ala	Asp	Ile	Tyr	Thr	Glu	His	Ala
Thr	Gly	Ile	Phe	Leu	Asp	Leu	Met
Pro	Gly	Phe	Gln	Leu	Val	Phe	Leu
Gly	Phe	Gln	Leu	Val	Phe	Leu	Pro
Leu	Val	His	Asp	Pro	Glu	Phe	Asp
Leu	Val	His	Asp	Pro	Glu	Phe	Asp
