# Supplementary material for: Block-based characterization of protease specificity from substrate sequence profile
Source: BMC Bioinformatics. 2017 Oct 3;18:438. doi: 10.1186/s12859-017-1851-1 (PMC5627433; doi:10.1186/s12859-017-1851-1)
Supplement: Supplementary file 1 — Software package. A .tar.gz file that contains Perl and C++ scripts and an example to illustrate our approach. The package also includes a manual file (txt) for the instruction of the software. (GZ 11 kb) [file 12859_2017_1851_MOESM1_ESM.gz › software/PBrandom.cc]

#include <iostream>
#include <fstream>
#include <string>
#include <vector>
#include <map>
#include<algorithm>
#include <stdlib.h>
#include <math.h>
#include <time.h>
#include <stdint.h>
using namespace std;
#define NAME argv[1]
#define STAT_NUM atoi(argv[3])
inline static void split(std::string src, std::string token, vector<std::string>& vect)
{
    int nend=0;
    int nbegin=0;
    while(nend != -1)
    {
        nend = src.find_first_of(token, nbegin);
        if(nend == -1)
            vect.push_back(src.substr(nbegin, src.length()-nbegin));
        else
            vect.push_back(src.substr(nbegin, nend-nbegin));
        nbegin = nend + 1;
    }
}
//partition function used in quick sort
int partition_int(int a[], int start, int stop, int id[])
{
 int temp_id, up=start, down=stop-1;
 int temp_value, part=a[stop];
 if(stop<=start) return start;

 while(true)
 {
  while(a[up]<part) up++;
  while(part<a[down] && (up<down)) down--;

  if(up>=down) break;

  temp_value=a[up];  a[up]=a[down]; a[down]=temp_value;
  temp_id=id[up]; id[up]=id[down]; id[down]=temp_id;

  up++; down--;
 }

 temp_value=a[up]; a[up]=a[stop]; a[stop]=temp_value;
 temp_id=id[up]; id[up]=id[stop]; id[stop]=temp_id;
 return up;
}
//quick sort 
void quickSort_int(int a[], int start, int stop, int id[])
{
 int i;
 if(stop<=start) return;

 i=partition_int(a,start,stop,id); 
 quickSort_int(a,start,i-1,id);
 quickSort_int(a,i+1,stop,id);
}
//partition function used in quick sort
int partition(double a[], int start, int stop, int id[])
{
 int temp_id, up=start, down=stop-1;
 double temp_value, part=a[stop];
 if(stop<=start) return start;

 while(true)
 {
  while(a[up]<part) up++;
  while(part<a[down] && (up<down)) down--;

  if(up>=down) break;

  temp_value=a[up];  a[up]=a[down]; a[down]=temp_value;
  temp_id=id[up]; id[up]=id[down]; id[down]=temp_id;

  up++; down--;
 }

 temp_value=a[up]; a[up]=a[stop]; a[stop]=temp_value;
 temp_id=id[up]; id[up]=id[stop]; id[stop]=temp_id;
 return up;
}
//quick sort 
void quickSort(double a[], int start, int stop, int id[])
{
 int i;
 if(stop<=start) return;

 i=partition(a,start,stop,id); 
 quickSort(a,start,i-1,id);
 quickSort(a,i+1,stop,id);
}
/* Period parameters */  
#define N 624
#define M 397
#define MATRIX_A 0x9908b0dfUL   /* constant vector a */
#define UPPER_MASK 0x80000000UL /* most significant w-r bits */
#define LOWER_MASK 0x7fffffffUL /* least significant r bits */

static unsigned long mt[N]; /* the array for the state vector  */
static int mti=N+1; /* mti==N+1 means mt[N] is not initialized */

/* initializes mt[N] with a seed */
void init_genrand(unsigned long s)
{
    mt[0]= s & 0xffffffffUL;
    for (mti=1; mti<N; mti++) {
        mt[mti] = 
            (1812433253UL * (mt[mti-1] ^ (mt[mti-1] >> 30)) + mti); 
        /* See Knuth TAOCP Vol2. 3rd Ed. P.106 for multiplier. */
        /* In the previous versions, MSBs of the seed affect   */
        /* only MSBs of the array mt[].                        */
        /* 2002/01/09 modified by Makoto Matsumoto             */
        mt[mti] &= 0xffffffffUL;
        /* for >32 bit machines */
    }
}

/* generates a random number on [0,0xffffffff]-interval */
uint32_t genrand_int32(void) {
  unsigned long y;
  static unsigned long mag01[2]={0x0UL, MATRIX_A};
  /* mag01[x] = x * MATRIX_A  for x=0,1 */

  if (mti >= N) { /* generate N words at one time */
    int kk;

    if (mti == N+1)   /* if init_genrand() has not been called, */
      init_genrand(5489UL); /* a default initial seed is used */

    for (kk=0;kk<N-M;kk++) {
      y = (mt[kk]&UPPER_MASK)|(mt[kk+1]&LOWER_MASK);
      mt[kk] = mt[kk+M] ^ (y >> 1) ^ mag01[y & 0x1UL];
    }
    for (;kk<N-1;kk++) {
      y = (mt[kk]&UPPER_MASK)|(mt[kk+1]&LOWER_MASK);
      mt[kk] = mt[kk+(M-N)] ^ (y >> 1) ^ mag01[y & 0x1UL];
    }
    y = (mt[N-1]&UPPER_MASK)|(mt[0]&LOWER_MASK);
    mt[N-1] = mt[M-1] ^ (y >> 1) ^ mag01[y & 0x1UL];

    mti = 0;
  }
  
  y = mt[mti++];

  /* Tempering */
  y ^= (y >> 11);
  y ^= (y << 7) & 0x9d2c5680UL;
  y ^= (y << 15) & 0xefc60000UL;
  y ^= (y >> 18);

  return y;
}

uint64_t genrand_int64(void) {
  uint64_t x, y;

  x = genrand_int32(); y = genrand_int32();
  return (x<<32)|y;
}

double genrand_real2(void)
{
 return genrand_int64()*(1.0/(4294967296.0*4294967296.0)); 
}

double ranf(void)
{    
  init_genrand((unsigned)time(NULL)+rand());
  return (genrand_real2());
}

double genunf(double low,double high)
{
	static double genunf;
    genunf = low+(high-low)*ranf(); 

    return genunf;
}


//generate a random variable (scalar) follows multinomial distribution, used to sample motif starting location (alignment variable)
int genmulone(double *p_input,long ncat)
{
int i;
double *p = NULL;
p = new double [ncat];
for(i=0;i<ncat;i++) p[i]=p_input[i];

int*q = NULL;
q = new int [ncat];
for(i=0;i<ncat;i++) q[i]=i;

quickSort(p, 0, ncat-1, q);

double prob=genunf(0,1);
int outcome=ncat-1;
while (outcome>=0  && prob > p[outcome])
{
 prob -= p[outcome];
 outcome--;
}

return q[outcome];
}

/*****************************************************************
 *
 * Function init_ar used to initiate the id array
 * 
 *****************************************************************/

void init_ar(int ar[], int len)
{
	for(int i=1; i<=len; i++)
	{
		ar[i-1]=i;
	}

	cout<<"Finished initiating the array using integers."<<endl;
}

/*****************************************************************
 *
 * Function shuffle_one_tm used to shuffle the array once
 * 
 *****************************************************************/

void shuffle_one_tm(int ar[], int& len)
{
	int tmp;

	for(int i=0; i<len; i++)
	{
		int j=int(genunf(0, i));
		//cout<<j<<endl<<endl;
		tmp=ar[i];
		ar[i]=ar[j];
		ar[j]=tmp;
	}
}

/*****************************************************************
 *
 * Function shuffle_ar used to shuffle the integer array
 * 
 *****************************************************************/

void shuffle_ar(int ar[], int len, int iter)
{
	for(int i=0; i<iter; i++)
	{
		shuffle_one_tm(ar, len);
	}
}

/*****************************************************************
 *
 * Function log_factor used to get the factororial-value
 * 
 *****************************************************************/
double log_factor(int a)
{
	double result=0;
	if(a==0)
	{
		return 0;
	}
	for(int i=1;i<=a;i++)
	{
		result+=log(i);
	}
	return result;
}


/*****************************************************************
 *
 * Function cal_p used to get the fisher's p-value
 * 
 *****************************************************************/
double cal_p(int a,int b,int c)
{
	double result,up,down;
       	up=log_factor(b)+log_factor(2*c-b)+2*log_factor(c);
	down=log_factor(a)+log_factor(c-a)+log_factor(b-a)+log_factor(c+a-b)+log_factor(2*c);
	result=up-down;
	result=exp(result);
	return result;
}


/*****************************************************************
 *
 * Function cal_fisher used to get the fisher's p-value
 * 
 *****************************************************************/

double cal_fisher(int a,int b,int& c)
{
	double fisher_p=0;
	int ceil;
	if (c<a+b)
	{
		ceil=c;
	}
	else
	{
		ceil=a+b;
	}
	for(int i=a;i<=ceil;i++)
	{
		fisher_p+=cal_p(i,a+b,c);
	}
	return fisher_p;
}
/*****************************************************************
 *
 * Function cal_b used to get the maximum value of b such that  cal_fisher(int a,int b,int& c)<0.05
 * 
 *****************************************************************/
int cal_b(int a,int n, int size2)
{
	int b1=0,b2,b3;
	if (cal_fisher(a,b1,n)>=0.05/(size2+1) )

/*int cal_b(int a,int n)
{
	int b1=0,b2,b3;
	if (cal_fisher(a,b1,n)>=0.05)*/
	{
		b1=-2;
	}
	else
	{
		b2=a-1;
		while(b2>b1+1)
		{
			b3=int((b1+b2)/2);
			if(cal_fisher(a,b3,n)<0.05/(size2+1))
			{
				b1=b3;
			}
			else
			{
				b2=b3;
			}
		}
	}
	return b1;
}	

// ./a.out files_to_be_processed.txt column_number_file.txt number_rand_matrix
int main (int argc, char *argv[])

{
	double entropy=0; double pro=0;
	int end_num;
	int i,j,k,m,size,size1,size2,size3,r,line=0,column,sum=0,A=0,B=0,C=0,D=0,j1,j2,j3;
	int num1,num2,num3; //num1,num3: number of amino acid pairs for single random file, all random files; num2: count to calculate p_value;
        vector<string> Line,Line1,all_pair,vec,rand_vec; //vec:vector of all amino acids in the file; rand_vec:vector of all the random files, line2line, file2file;
	vector<double> vec_mean,vec_p; //vec_mean, vec_p: the average number, p_value for each combination of amino acids in random situation;
	vector<vector<string> > vec_mx; //vec_mx: matrix of the original file
	map<string,int> map1,map3;//map1: combination of all amino acids in different columns; map3: number for each amino acid in the file
	map<int,string> map2,map4;
	map<int,int> map5; //the maximum value of the random occurance number for each combination such that the real occurance number is significant
        string temp,temp1,temp2,name=NAME,str1,str2,str3,str4,comb_str; //comb_str: combination of amino acids
        string sto="\t";
	temp.clear();
	Line.clear();
	Line1.clear();
	vec_mx.clear();
	rand_vec.clear();

	ofstream ofs,ofs1;
    char  szFileName1[100];
	char  szFileName2[100];
    ifstream ifs,ifs1;
	ifs.open(argv[1]);
	while(getline(ifs, temp))
        {
		line++;
            	split(temp, sto,  Line1);
		vec_mx.push_back(Line1);
		column=Line1.size();
		for(i=0;i<column;i++)
		{
			map3[Line1[i]]++;
			if(map3[Line1[i]]==1)
			{
				vec.push_back(Line1[i]);
			}
		}
		Line1.clear();	
	}
	ifs.close();
	size1=vec.size();
	int* c;int* d;double* e;
	c=new int [size1];
	d=new int [size1];
	e=new double[size1];
	for(i=0;i<size1;i++)
	{
		c[i]=map3[vec[i]];
		d[i]=i;
		map4[i]=vec[i];
	}
	quickSort_int(c,0,size1-1,d);
	cout<<name<<endl;
	for(i=0;i<size1;i++)
	{
	//	cout<<map4[d[size1-1-i]]<<"\t"<<c[size1-1-i]<<endl; //amino acid pairs, number of occurrence
		sum+=c[size1-1-i];
	}
	for(i=0;i<size1;i++)
	{
		e[i]=(double)c[i]/sum;
	}
	//cout<<"numebr of amine acid or '-': "<<size1<<endl;
	//cout<<"line number: "<<line<<" column number: "<<column<<" sum: "<<sum<<endl;
	for(k=0;k<STAT_NUM;k++)
	{
	        //sprintf(szFileName2,"%s_RM%d.txt",name.substr(0,name.length()-4).c_str(),k+1); 	
		//ofs1.open(szFileName2);
		for(i=0;i<line;i++)
		{
			for(j=0;j<column-1;j++)
			{
				r=genmulone(e,size1);
				rand_vec.push_back(map4[d[r]]);
				//ofs1<<map4[d[r]]<<"\t";
			}
			r=genmulone(e,size1);
			rand_vec.push_back(map4[d[r]]);
			//ofs1<<map4[d[r]]<<endl;
		}
		//ofs1.close();
	}
	//cout<<"vector size of random matrixs: "<<rand_vec.size()<<endl<<endl;
	delete [] c;
	delete [] d;
	delete [] e;


	sprintf(szFileName1,"%s_TB_R%s.txt",name.substr(0,name.length()-4).c_str(),argv[3]);
	sprintf(szFileName2,"%s_ST_R%s.txt",name.substr(0,name.length()-4).c_str(),argv[3]);
       	ofs.open(szFileName1);
	ofs1.open(szFileName2);
	ifs1.open(argv[2]);
        while(getline(ifs1, temp))
        {
		entropy=0;
		ofs<<"*****************************************************************"<<endl;
		ofs1<<"*****************************************************************"<<endl;
		ofs<<"Column\t***\t"<<temp<<"\t***"<<endl;
		ofs1<<"Column\t***\t"<<temp<<"\t***"<<endl;
		ofs<<"*****************************************************************"<<endl;
		ofs1<<"*****************************************************************"<<endl;
		map1.clear();
		map2.clear();
		all_pair.clear();
            	split(temp, sto,  Line);
		size=Line.size();
		temp1.clear();
		for(i=0;i<size;i++)
		{
			temp1+=Line[i];
		}
		if(size==1)
		{
			 end_num=0;
			A=atoi(Line[0].c_str())-1;
			for(i=0;i<line;i++)
			{
      				if(vec_mx[i][A]!="-")	
				{
					comb_str.clear();
					comb_str+=vec_mx[i][A];
					map1[comb_str]++;
					if(map1[comb_str]==1)
					{
						all_pair.push_back(comb_str);
					}
				}
				else
				{
					end_num++;
				}					
        	}
			ifs.close();
		}
		if(size==2)
		{
			 end_num=0;
			A=atoi(Line[0].c_str())-1;
			B=atoi(Line[1].c_str())-1;
			for(i=0;i<line;i++)
			{
      				if(vec_mx[i][A]!="-" && vec_mx[i][B]!="-")	
				{
					comb_str.clear();
					comb_str+=vec_mx[i][A];
					comb_str+=vec_mx[i][B];
					map1[comb_str]++;
					if(map1[comb_str]==1)
					{
						all_pair.push_back(comb_str);
					}
				}
				else
				{
					end_num++;
				}			
        	}
			ifs.close();
		}
		else if(size==3)
		{
			 end_num=0;
			A=atoi(Line[0].c_str())-1;
			B=atoi(Line[1].c_str())-1;
			C=atoi(Line[2].c_str())-1;
			for(i=0;i<line;i++)
			{
	      			if(vec_mx[i][A]!="-" && vec_mx[i][B]!="-" && vec_mx[i][C]!="-")	
				{
					comb_str.clear();					
					comb_str+=vec_mx[i][A];
					comb_str+=vec_mx[i][B];
					comb_str+=vec_mx[i][C];
					map1[comb_str]++;
					if(map1[comb_str]==1)
					{
						all_pair.push_back(comb_str);
					}
				}
				else
				{
					end_num++;
				}		
        	}
			ifs.close();
		}
		else if(size==4)
		{
			 end_num=0;
			A=atoi(Line[0].c_str())-1;
			B=atoi(Line[1].c_str())-1;
			C=atoi(Line[2].c_str())-1;
			D=atoi(Line[3].c_str())-1;
			for(i=0;i<line;i++)
			{
	      			if(vec_mx[i][A]!="-" && vec_mx[i][B]!="-" && vec_mx[i][C]!="-" && vec_mx[i][D]!="-")	
				{
					comb_str.clear();					
					comb_str+=vec_mx[i][A];
					comb_str+=vec_mx[i][B];
					comb_str+=vec_mx[i][C];
					comb_str+=vec_mx[i][D];
					map1[comb_str]++;
					if(map1[comb_str]==1)
					{
						all_pair.push_back(comb_str);
					}
				}
				else
				{
					end_num++;
				}				
        	}
			ifs.close();
		}	
		Line.clear();

		size2=all_pair.size();
		int* a;int* b;double* c;int* d;
		a=new int [size2];
		b=new int [size2];
		c=new double [size2]; //average
		d=new int [size2]; 
		for(i=0;i<size2;i++)
		{
			a[i]=map1[all_pair[i]];
			j=a[i];
			entropy+=(double)((-1)*j)/line*log((double)j/line)/log(2);
			b[i]=i;
			map2[i]=all_pair[i];
			if(!map5[j])
			{
				map5[j]=cal_b(j,line,size2)+1;
			}
		}
		if(end_num!=0)
		{
			entropy+=(double)((-1)*end_num)/line*log(double(end_num)/line)/log(2);
		}
		cout<<"size of pair is "<<size2<<endl;
		size3=all_pair[0].length();
		if(size3==3)
		{
			for( i=0;i<size2;i++)
			{
				num1=0;
				num2=0;
				num3=0;
				str1=all_pair[i];
				for(j1=0;j1<STAT_NUM;j1++)
				{
					num1=0;
					for(j2=j1*line;j2<j1*line+line;j2++)
					{
						j3=column*j2;
						if(rand_vec[j3+A]==str1)
						{
								num1++;
						}
					}
					num3+=num1;
					if(num1<map5[a[i]])
					{
						num2++;
					}	
				}
				c[i]=(double)num3/STAT_NUM;
				d[i]=num2;
			}
		}
		if(size3==6)
		{
			for( i=0;i<size2;i++)
			{
				num1=0;
				num2=0;
				num3=0;
				str1=all_pair[i].substr(0,3);
				str2=all_pair[i].substr(3,3);
				for(j1=0;j1<STAT_NUM;j1++)
				{
					num1=0;
					for(j2=j1*line;j2<j1*line+line;j2++)
					{
						j3=column*j2;
						if(rand_vec[j3+A]==str1 && rand_vec[j3+B]==str2)
						{
								num1++;
						}
					}
					num3+=num1;
					if(num1<map5[a[i]])
					{
						num2++;
					}	
				}
				c[i]=(double)num3/STAT_NUM;
				d[i]=num2;
			}
		}
		else if(size3==9)
		{
			for( i=0;i<size2;i++)
			{
				num1=0;
				num2=0;
				num3=0;
				str1=all_pair[i].substr(0,3);
				str2=all_pair[i].substr(3,3);
				str3=all_pair[i].substr(6,3);
				for(j1=0;j1<STAT_NUM;j1++)
				{
					num1=0;
					for(j2=j1*line;j2<j1*line+line;j2++)
					{
						j3=column*j2;
						if(rand_vec[j3+A]==str1 && rand_vec[j3+B]==str2 && rand_vec[j3+C]==str3)
						{
								num1++;
						}
					}
					num3+=num1;
					if(num1<map5[a[i]])
					{
						num2++;
					}	
				}
				c[i]=(double)num3/STAT_NUM;
				d[i]=num2;
			}
		}
		else if(size3==12)
		{
			for( i=0;i<size2;i++)
			{
				num1=0;
				num2=0;
				num3=0;
				str1=all_pair[i].substr(0,3);
				str2=all_pair[i].substr(3,3);
				str3=all_pair[i].substr(6,3);
				str4=all_pair[i].substr(9,3);
				for(j1=0;j1<STAT_NUM;j1++)
				{
					num1=0;
					for(j2=j1*line;j2<j1*line+line;j2++)
					{
						j3=column*j2;
						if(rand_vec[j3+A]==str1 && rand_vec[j3+B]==str2 && rand_vec[j3+C]==str3 && rand_vec[j3+D]==str4)
						{
								num1++;
						}
					}
					num3+=num1;
					if(num1<map5[a[i]])
					{
						num2++;
					}	
				}
				c[i]=(double)num3/STAT_NUM;
				d[i]=num2;
			}
		}	

		quickSort_int(a,0,size2-1,b);
		int sumofpro=0;
		for(i=0;i<size2;i++)
		{
			j=size2-1-i;
			k=b[j];
			ofs<<map2[k]<<"\t"<<a[j]<<"\t"<<c[k]<<"\t"<<d[k]<<endl;
			if(d[k]>=500)
			{
				ofs1<<map2[k]<<"\t"<<a[j]<<"\t"<<c[k]<<"\t"<<d[k]<<endl;
				sumofpro+=a[j];
			}
		}
		delete [] a;
		delete [] b;
		delete [] c;
		delete [] d;
		pro=(double)sumofpro/line*100;
		ofs<<endl<<"Entropy "<<entropy<<endl<<endl;
		
		ofs1<<endl<<"Entropy "<<entropy<<endl<<endl;
		ofs1<<endl<<"Proportion "<<pro<<endl<<endl;
	}
	ifs1.close();
	ofs.close();
	ofs1.close();
	return 0;
}
 
