# Supplementary material for: Block-based characterization of protease specificity from substrate sequence profile
Source: BMC Bioinformatics. 2017 Oct 3;18:438. doi: 10.1186/s12859-017-1851-1 (PMC5627433; doi:10.1186/s12859-017-1851-1)
Supplement: Supplementary file 1 — Software package. A .tar.gz file that contains Perl and C++ scripts and an example to illustrate our approach. The package also includes a manual file (txt) for the instruction of the software. (GZ 11 kb) [file 12859_2017_1851_MOESM1_ESM.gz › software/readme.txt]

===========================================
Release notes for PBlock version 1.0
===========================================
This software is free, open source software released under the GNU General Public License.
This software consists of two parts. One part named remove_trash.pl is written in Perl script aiming for remove redundant substrates. The other part named PBrandom.cc is written in C++ script aiming for calculating the entropy of eight block and for finding the significant combinations.
This software is free to use, modify, redistribute without any restrictions, except including the license provided with the distribution.

===========================================
Instruction 
===========================================
(1) Download the amino acid residues at site P4-P4' of the substrate dataset of the protease in the MEROPS database.
(2) Run remove_trash.pl to remove redundant substrates to make sure that there is no pair of sequences whose similarity is greater than or equal to 0.875(the default value), this step can be skipped by the user if the dataset is preprocessed.An example of substrates in HIV-1 Retropepsin proteaset which have been removed redundent sequences already is presented in HIV.txt. 
(3) Run PBrandom.cc and output the entopies of eight blocks and the significant combintions in the blocks. The default random time is 1000. The columns of amino acid residues at site P4-P4' are indexed by number 1-8 from left to right, and the corresponding columns of the block is listed in 1.txt.

===========================================
Changelog
===========================================
Version 1.0

===========================================
Contact
===========================================
Any questions, problems, bugs are welcom and should be dumped to Enfeng Qi <ef521@126.com>
