# Supplementary material for: Block-based characterization of protease specificity from substrate sequence profile
Source: BMC Bioinformatics. 2017 Oct 3;18:438. doi: 10.1186/s12859-017-1851-1 (PMC5627433; doi:10.1186/s12859-017-1851-1)
Supplement: Supplementary file 1 — Software package. A .tar.gz file that contains Perl and C++ scripts and an example to illustrate our approach. The package also includes a manual file (txt) for the instruction of the software. (GZ 11 kb) [file 12859_2017_1851_MOESM1_ESM.gz › software/remove_trash.pl]

#!/usr/bin/perl

use strict;
use warnings;

die "Error: The number of input parameters is not right.\nPlease check the parameters.\n" if(scalar(@ARGV)<3);
my $in_file=shift;
my $sim_cutoff=shift;
my $num_cutoff=shift;
system("dos2unix $in_file");
my $out_file=$in_file;
$out_file=~s/txt/left/g;
my %amino_acid=(
"Ala"=>"",
"Val"=>"",
"Leu"=>"",
"Ile"=>"",
"Pro"=>"",
"Phe"=>"",
"Trp"=>"",
"Met"=>"",
"Gly"=>"",
"Ser"=>"",
"Thr"=>"",
"Cys"=>"",
"Tyr"=>"",
"Asn"=>"",
"Gln"=>"",
"Lys"=>"",
"Arg"=>"",
"His"=>"",
"Asp"=>"",
"Glu"=>"",
);

my @file_ar;
open(IN, $in_file);
#my $first_ln=<IN>;
#chomp $first_ln;
while(<IN>)
{
		chomp;
		my @ln_ar=split(/\t+/, $_);
		push @file_ar, [@ln_ar];
}
close IN;

for(my $i=0; $i<=$#file_ar; $i++)
{
		for(my $j=0; $j<=$#{$file_ar[$i]}; $j++)
		{
				if(!exists $amino_acid{$file_ar[$i][$j]})
				{
						$file_ar[$i][$j]='-';
				}
		}
}

my @tmp_ar;
my @flag_ar;

for(my $i=0; $i<=$#file_ar; $i++)
{
		push @flag_ar, 1;
}

for(my $i=0; $i<=$#file_ar; $i++)
{
		my $sum=0;
		for(my $j=0; $j<=$#{$file_ar[$i]}; $j++)
		{
				if($file_ar[$i][$j] ne '-')
				{
						$sum++;
				}
		}

		if($sum<$num_cutoff)
		{
				$flag_ar[$i]=0;
		}
}

for(my $i=0; $i<=$#flag_ar; $i++)
{
		if($flag_ar[$i]==1)
		{
				push @tmp_ar, [@{$file_ar[$i]}];
		}
}

@file_ar=@tmp_ar;
#print $#file_ar, "\n";
my @graph;
@tmp_ar=();
for(my $i=0; $i<=$#file_ar; $i++)
{
		push @tmp_ar, 0;
}

for(my $i=0; $i<=$#file_ar; $i++)
{
		push @graph, [@tmp_ar];
}

for(my $i=0; $i<=$#file_ar; $i++)
{
		$graph[$i][$i]=0;
}

for(my $i=1; $i<$#file_ar; $i++)
{
		for(my $j=0; $j<$i; $j++)
		{
				my $score=0;
				for(my $k=0; $k<8; $k++)
				{
						#if($file_ar[$i][$k] ne '-' && $file_ar[$j][$k] ne '-' && $file_ar[$i][$k] eq $file_ar[$j][$k])
						if($file_ar[$i][$k] eq $file_ar[$j][$k])
						{
								$score++;
						}
				}
				$score/=8;

				if($score>=$sim_cutoff)
				{
						$graph[$i][$j]=1;
						$graph[$j][$i]=1;
				}
		}
}

my @del_node=();
my $max_edge=0;
my $max_trash=0;
my $max_id=-1;

for(my $i=0; $i<=$#graph; $i++)
{
		my $sum=0;
		my $num_trash=0;
		for(my $j=0; $j<=$#{$graph[$i]}; $j++)
		{
				$sum+=$graph[$i][$j];
		}

		for(my $j=0; $j<=$#{$file_ar[$i]}; $j++)
		{
				if($file_ar[$i][$j] ne '-')
				{
						$num_trash++;
				}
		}

		if($sum>$max_edge || $sum==$max_edge && $num_trash>$max_trash)
		{
				$max_edge=$sum;
				$max_id=$i;
		}
}

#print "1\n";

while($max_id!=-1)
{
		push @del_node, $max_id;
		for(my $i=0; $i<=$#graph; $i++)
		{
				$graph[$i][$max_id]=0;
		}
		for(my $i=0; $i<=$#{$graph[$max_id]}; $i++)
		{
				$graph[$max_id][$i]=0;
		}

$max_id=-1;
$max_edge=0;
$max_trash=0;
		for(my $i=0; $i<=$#graph; $i++)
		{
				my $sum=0;
				my $num_trash=0;
				for(my $j=0; $j<=$#{$graph[$i]}; $j++)
				{
						$sum+=$graph[$i][$j];
				}
		
		for(my $j=0; $j<=$#{$file_ar[$i]}; $j++)
		{
				if($file_ar[$i][$j] ne '-')
				{
						$num_trash++;
				}
		}
				if($sum>$max_edge || $sum==$max_edge && $num_trash>$max_trash)
				{
						$max_edge=$sum;
						$max_id=$i;
				}
		}
}

my @out_flag;
for(my $i=0; $i<=$#file_ar; $i++)
{
		push @out_flag, 1;
}

for(my $i=0; $i<=$#del_node; $i++)
{
		$out_flag[$del_node[$i]]=0;
}

open(OUT, ">$out_file");
#print OUT $first_ln, "\n";
for(my $i=0; $i<=$#file_ar; $i++)
{
		if($out_flag[$i]==1)
		{
				if($file_ar[$i][3] eq '-' || $file_ar[$i][4] eq '-')
				{
						next;
				}

				for(my $j=0; $j<=$#{$file_ar[$i]}; $j++)
				{
						print OUT $file_ar[$i][$j], "\t";
				}
				print OUT "\n";
		}
}
close OUT;
